# Supplementary material for: Effects of hydrological intermittency and anthropogenic pressure on aquatic beetle assemblages in the Martil River (north-western Morocco)
Source: Biodivers Data J. 2026 Jul 1;14:e192023. doi: 10.3897/BDJ.14.e192023 (PMC13347115; doi:10.3897/BDJ.14.e192023)
Supplement: Supplementary material 1 — List of aquatic beetles recorded in the Martil basin during the survey period [file bdj-14-e192023-s001.xlsx]

## Sheet: Feuil1
Species	Code	FFG	FHG	Chorotype	A	B	C	D
Adephaga
Gyrinidae
Aulonogyrus striatus	Astr	Pr	Sw	Med	110	269	140	3
Gyrinus dejeani	Gde	Pr	Sw	Med	41	14	10	3
Gyrinus urinator	Gur	Pr	Sw	Med	45	1	44	0
Haliplidae
Peltodytes caesus	Pca	Pr	Sw	L-D	1	0	0	0
Peltodytes rotundatus	Pro	Sc	Sw	Med	0	0	1	0
Haliplus lineatocollis	Hli	Sc	Sw	L-D	0	0	2	0
Noteridae
Noterus laevis	Nla	Pr	Sw	Med	5	0	2	0
Dytiscidae
Agabus bipustulatus	Abi	Pr	Sw	L-D	1	0	0	0
Agabus brunneus	Abr	Pr	Cb	Med	2	0	0	0
Agabus conspersus	Aco	Pr	Cb	L-D	0	0	0	1
Agabus didymus	Adi	Pr	Cb	Med	23	0	2	0
Agabus nebulosus	Ane	Pr	Cb	Med	9	0	0	0
Deronectes fairmairei	Dfa	Pr	Sw	Med	60	12	9	1
Deronectes hispanicus	Dhi	Pr	Sw	Med	0	1	1	0
Graptodytes varius	Gva	Pr	Sw	Med	0	0	2	0
Graptodytes ignotus	Gig	Pr	Sw	Med	1	1	0	0
Hydroporus discretus discretus	Hdi	Pr	Sw	L-D	16	0	0	0
Hydroporus memnonius	Hme	Pr	Sw	L-D	9	0	0	0
Hydroporus lucasi	Hlu	Pr	Sw	Med	8	0	0	0
Hydroporus obsoletus	Hob	Pr	Sw	Med	5	0	0	0
Ilybius chalconatus	Ich	Pr	Sw	Med	10	0	0	0
Laccophilus minutus	Lmi	Pr	Cb	L-D	0	0	0	4
Nebrioporus clarkii	Ncl	Pr	Sw	Med	0	1	0	0
Stictonectes optatus	Sop	Pr	Sw	Med	8	0	0	0
Polyphaga
Helophoridae
Helophorus atlantis	Hat	Sh	Sw	Mor	0	0	0	1
Helophorus algiricus	Hal	Sh	Sw	Mag	1	0	0	0
Hydrochidae
Hydrochus grandicollis	Hgr	Sh	Sw	Med	2	0	0	0
Hydrophilidae
Hemisphaera guignoti	Hgu	Sh	Sw	Med	1	0	0	0
Anacaena bipustulata	Abip	Pr	Sw	Med	8	1	1	0
Anacaena globulus	Agl	Sh	Sw	Med	1	0	0	0
Anacaena lutescens	Alu	Sh	Sw	L-D	12	0	0	0
Berosus hispanicus	Bhi	Sh	Sw	Med	0	0	26	2
Laccobius atrocephalus	Lat	Sh	Sw	L-D	2	0	2	1
Laccobius neapolitanus	Lne	Sh	Sw	Med	0	1	0	0
Enochrus bicolor	Ebi	Sh	Sw	L-D	1	0	0	0
Hydraenidae
Hydraena allomorpha	Hall	Sc	Cl	Ib-Mag	8	1	0	0
Hydraena bisulcata	Hbi	Sc	Cl	Ib-Mag	4	1	0	0
Hydraena cordata	Hco	Sc	Cl	Med	6	6	2	0
Hydraena rigua	Hri	Sc	Cl	Mag	0	7	7	0
Ochthebius difficilis	Odi	Sc	Cl	Med	0	1	0	0
Elmidae
Elmis maugetii velutina	Emv	Sh	Cl	Mag	0	42	0	2
Limnius intermedius	Lin	Sh	Cl	Med	0	2	0	0
Limnius opacus opacus	Lop	Sh	Cl	Med	0	0	2	0
Oulimnius troglodytes	Otr	Sh	Cl	Med	58	58	89	0
Oulimnius fuscipes	Ofu	Sh	Cl	Ib-Mag	0	0	8	0
Stenelmis consobrina consobrina	Scc	Sh	Cl	Med	0	0	1	0
Dryopidae
Dryops algiricus	Dal	Sh	Cl	Med	8	2	3	0
Dryops lutulentus	Dlu	Sh	Cl	L-D	6	0	0	0
Dryops gracilis	Dgr	Sh	Cl	L-D	0	0	1	0
Pomatinus substriatus	Psu	Sh	Cl	L-D	0	2	0	0
